# Supplementary material for: Sarcopenia independently predicts acute cholecystitis in older patients with gallstones: a retrospective cohort study
Source: Front Med (Lausanne). 2026 Apr 13;13:1804441. doi: 10.3389/fmed.2026.1804441 (PMC13111163; doi:10.3389/fmed.2026.1804441)
Supplement: Supplementary file 1 [file Table_1.XLSX]

## Sheet: Supplementary Table 1
Supplementary Table 1 Univariate Logistic Regression Analysis of Sarcopenia Metrics for Acute Cholecystitis.
Variables	OR [95 %CI]	p
Age(years)	1.026 [1.007, 1.045]	0.006
BMI (kg/m2 )	1.049 [1.026, 1.072]	<0.001
Sex (female)	0.909 [0.705, 1.172]	0.46
Smoking history (yes)	0.929 [0.683, 1.255]	0.637
Alcoholism history(yes)	1.474 [1.042, 2.069]	0.026
CCI score (>4)	0.830 [0.627, 1.095]	0.192
Electrocardiogram (abnormal)	1.067 [0.801, 1.414]	0.654
Chest radiograph (abnormal)	1.052 [0.771, 1.425]	0.746
Hypertension(yes)	1.225 [0.941, 1.590]	0.129
RBC (10^12/L)	1.028 [0.941, 1.122]	0.545
Hb (g/L)	1.002 [0.997, 1.007]	0.397
ALB (g/L)	1.004 [0.995, 1.014]	0.355
GLU (mmol/L)	1.025 [0.961, 1.094]	0.446
CRP (mg/L)	0.999 [0.996, 1.002]	0.72

## Sheet: Supplementary Table 2
Supplementary Table 2 Univariate Cox Regression Analysis of Sarcopenia Metrics for Acute Cholecystitis.
Variables	OR [95 %CI]	p
Age(years)	1.015 [1.000, 1.031]	0.057
BMI (kg/m2 )	1.042 [1.024, 1.060]	<0.001
Sex (female)	0.868 [0.700, 1.075]	0.194
Smoking history (yes)	0.934 [0.721, 1.209]	0.604
Alcoholism history(yes)	1.389 [1.053, 1.834]	0.02
CCI score (>4)	0.888 [0.699, 1.126]	0.327
Electrocardiogram (abnormal)	1.153 [0.908, 1.465]	0.243
Chest radiograph (abnormal)	1.007 [0.778, 1.303]	0.96
Hypertension(yes)	1.148 [0.921, 1.430]	0.219
RBC (10^12/L)	0.999 [0.926, 1.077]	0.972
Hb (g/L)	1.001 [0.996, 1.005]	0.807
ALB (g/L)	1.004 [0.996, 1.011]	0.375
GLU (mmol/L)	1.036 [0.982, 1.093]	0.2
CRP (mg/L)	1.000 [0.998, 1.003]	0.824
